# Supplementary material for: Ir-catalyzed enantioselective B−H alkenylation for asymmetric synthesis of chiral-at-cage o‑carboranes
Source: Nat Commun. 2021 Dec 8;12:7146. doi: 10.1038/s41467-021-27441-y (PMC8654863; doi:10.1038/s41467-021-27441-y)
Supplement: Supplementary file 3 — Dataset 1 [file 41467_2021_27441_MOESM3_ESM.txt]

The Cartesian coordinate of TS-S
1 1
 B                  1.27342800   -0.30782900   -1.59005100
 B                  0.30674400    0.53009400   -2.85176400
 B                  2.75242500   -0.33205500   -4.11985700
 B                  1.19602900    0.50925700   -4.39729500
 B                  2.67697500    1.44137300   -4.18586100
 B                  1.26750000   -0.89000200   -3.31802600
 B                  2.79534600   -0.83714000   -2.40691300
 H                  0.68967400   -1.75515800   -1.14919000
 H                 -0.86892500    0.53600800   -2.84089800
 H                  3.30568900   -0.96835900   -4.95162600
 H                  0.61853600    0.46663900   -5.43179400
 H                  3.22954500    2.14607800   -4.95950800
 H                  0.77451600   -1.90659200   -3.64542000
 H                  3.43223200   -1.72238800   -1.95591100
 B                  1.24152500    1.46945800   -1.69860400
 H                  0.90623100    2.13910600   -0.79661400
 B                  1.17545900    1.97401900   -3.39779600
 H                  0.68310400    3.02126200   -3.64071500
 C                  2.73610400    0.60718900   -1.51021400
 N                  3.53839700    0.88970000   -0.39483900
 C                  3.03561400    0.95210200    0.80565600
 C                  3.91527300    1.54837300    1.87898600
 H                  4.60147500    2.27991900    1.45140100
 H                  3.30784400    2.00833500    2.65672700
 O                  1.86943300    0.54474500    1.18647700
 Ir                 0.66435900   -1.02571500    0.55230100
 C                 -7.91454700    2.75912800   -0.57369000
 C                 -6.86163700    2.99127400   -1.42863500
 C                 -5.67849900    2.20849700   -1.35900000
 C                 -5.60152600    1.13099300   -0.41824900
 C                 -6.70260400    0.92734200    0.45849800
 C                 -7.82296100    1.72645200    0.38936800
 H                 -4.61902700    3.31265200   -2.89634300
 H                 -8.80886900    3.37211500   -0.62620800
 H                 -6.90876100    3.79631300   -2.15682900
 C                 -4.55088200    2.50991300   -2.16896900
 C                 -4.40000800    0.33390400   -0.34236800
 H                 -6.64763200    0.14025600    1.20120300
 H                 -8.64348300    1.56209100    1.08110700
 C                 -3.30058800    0.81724400   -1.02508700
 C                 -3.36218000    1.85606500   -1.97419100
 H                 -2.46011600    2.12939900   -2.50562400
 C                 -4.36912400   -0.95822800    0.39384200
 C                 -5.37862100   -1.96148500    0.12219500
 C                 -3.39033100   -1.27378400    1.32364400
 C                 -6.35036600   -1.82109900   -0.90767300
 C                 -5.40818500   -3.16853600    0.89458300
 C                 -3.44010100   -2.44907100    2.10480900
 C                 -7.31313500   -2.78256700   -1.12254000
 H                 -6.32408100   -0.95300700   -1.55141800
 C                 -6.40799400   -4.14597400    0.64460900
 C                 -4.43163700   -3.37101400    1.90347900
 C                 -7.35407500   -3.95581200   -0.33596700
 H                 -8.03923700   -2.64218100   -1.91768100
 H                 -6.41169200   -5.04925400    1.24849500
 H                 -4.47302100   -4.27063800    2.51033700
 H                 -8.12004400   -4.70422400   -0.51384800
 O                 -2.33981000   -0.40555700    1.63212000
 O                 -2.02238000    0.25497500   -0.82179300
 P                 -1.26807500    0.28177700    0.59841800
 C                 -3.13987400    1.79487300    3.30301800
 C                 -3.81260800    2.36969500    2.28084500
 C                 -3.25157700    3.18311800    1.20132200
 C                 -1.70573500    1.91111700    3.55887000
 C                 -1.96397500    2.97476100    0.65626300
 C                 -0.75419100    2.08182900    2.52734800
 H                 -3.72261000    1.30339600    4.07848700
 H                 -4.89799200    2.30823100    2.29515100
 N                 -1.14820800    1.87597700    1.14413000
 C                  0.54376400    2.50445000    2.81500300
 H                  1.20358100    2.71684600    1.98738600
 C                 -1.24375400    1.97907900    4.88869500
 H                 -1.94981200    1.81282700    5.69738200
 C                  0.96182800    2.62454600    4.13818800
 H                  1.97282500    2.94971200    4.36436000
 C                  0.07462600    2.31764800    5.17667900
 H                  0.40216500    2.38219100    6.20967600
 C                 -1.42856900    3.84755900   -0.28982300
 H                 -0.42397500    3.68655400   -0.65763400
 C                 -2.18919800    4.91997200   -0.75261100
 H                 -1.76499100    5.59286200   -1.48978600
 C                 -4.00980100    4.25045500    0.68705400
 H                 -5.01728000    4.40322900    1.06229100
 C                 -3.48621300    5.11254700   -0.27195600
 H                 -4.08911000    5.93641400   -0.64132800
 H                  4.53149500    0.76116400    2.32161600
 C                  2.95683500   -2.06963600    1.20539200
 H                  3.57918200   -1.54115200    0.49269700
 C                  2.17534700   -3.07775000    0.71168100
 H                  2.24251600   -3.29208900   -0.35168100
 C                  3.27260400   -1.88896000    2.67812800
 H                  3.34747700   -2.88753100    3.11906300
 H                  4.27342200   -1.45684300    2.74352000
 C                  1.49305100   -4.12867400    1.55377900
 H                  0.79782800   -4.68566500    0.93214000
 H                  2.27182200   -4.84724700    1.84679500
 C                  2.29445600   -1.02739500    3.52177600
 H                  2.38855100   -1.32268700    4.57637900
 H                  2.58130500    0.01987900    3.47869200
 C                  0.75686100   -3.64977200    2.83770300
 H                  1.42857000   -3.71704500    3.69909100
 H                 -0.05985400   -4.35159600    3.02626400
 C                  0.17101300   -2.25518300    2.82208100
 H                 -0.89814100   -2.17871400    2.69421300
 C                  0.83805200   -1.11253600    3.15265000
 H                  0.25209000   -0.21413400    3.33258700
 H                 -2.69723200   -2.59555900    2.87703900
 S                 -0.87893400   -3.47035500   -0.88670700
 O                 -0.88435500   -2.47703800    0.32207000
 O                  0.29943000   -2.99796400   -1.71536100
 O                 -0.87269300   -4.86078900   -0.43822200
 C                 -2.34071400   -3.20909100   -1.86077500
 C                 -3.36735700   -4.15309000   -1.77905600
 C                 -2.39498300   -2.11859900   -2.72956300
 C                 -4.48100300   -3.99099000   -2.59929000
 H                 -3.28149400   -4.99566900   -1.10378100
 C                 -3.52605500   -1.96256600   -3.52782500
 H                 -1.57179600   -1.42244600   -2.79596700
 C                 -4.56116200   -2.89865200   -3.46597400
 H                 -5.29352700   -4.70637100   -2.54520000
 H                 -3.58747300   -1.11817300   -4.20662600
 H                 -5.43642900   -2.77709300   -4.09635500
 C                  3.38262400    3.24192000   -2.14135200
 H                  4.20385000    2.94759700   -1.48470700
 H                  3.83421900    3.63984100   -3.05370000
 C                  2.54081900    4.30778200   -1.47324700
 C                  2.47235800    4.39473300   -0.07644500
 C                  1.83097600    5.24222100   -2.23794300
 C                  1.70468300    5.37979200    0.54528900
 H                  3.03732100    3.69336800    0.52662700
 C                  1.06806100    6.23532700   -1.61985400
 H                  1.88809900    5.20132600   -3.32182400
 C                  0.99904700    6.30446200   -0.22687000
 H                  1.65988800    5.42675200    1.62930200
 H                  0.53669200    6.96162000   -2.22805700
 H                  0.40264900    7.07390800    0.25311900
 B                  3.66402100    0.62305500   -2.96592900
 H                  4.82477700    0.77648000   -2.83169200
 C                  2.64502000    1.96254500   -2.56854200
 C                  8.15600300   -0.94956300   -0.18457200
 C                  9.10086800   -0.58691900    0.77624400
 C                 10.45273500   -0.74675800    0.47288600
 C                 10.83626200   -1.26109400   -0.76848400
 C                  9.87385700   -1.62466600   -1.71490400
 C                  8.51834700   -1.47127700   -1.42803900
 H                  8.77685600   -0.20255400    1.73691900
 H                 11.20496500   -0.47402500    1.20621800
 H                 11.89032200   -1.38457700   -0.99784700
 H                 10.17841800   -2.03144100   -2.67394300
 H                  7.75316400   -1.75941500   -2.14047700
 S                  6.42959700   -0.73958600    0.17765300
 O                  6.23753900   -0.69425100    1.63800500
 O                  5.63382700   -1.71345200   -0.58447800
 O                  6.17357900    0.72483500   -0.43248100
 H                  5.15550700    0.84796200   -0.49104200
