# Supplementary material for: Ir-catalyzed enantioselective B−H alkenylation for asymmetric synthesis of chiral-at-cage o‑carboranes
Source: Nat Commun. 2021 Dec 8;12:7146. doi: 10.1038/s41467-021-27441-y (PMC8654863; doi:10.1038/s41467-021-27441-y)
Supplement: Supplementary file 4 — Dataset 2 [file 41467_2021_27441_MOESM4_ESM.txt]

The Cartesian coordinate of TS-R
1 1
 B                  0.68597200   -2.13282300   -1.31744500
 B                  0.27861100   -1.66455800   -2.98744700
 B                  2.34637900   -3.65150700   -3.16685000
 B                  1.26979400   -2.61074000   -4.11717600
 B                  2.96870200   -2.14807100   -3.86485300
 B                  0.69103400   -3.37841300   -2.60927200
 B                  2.01254700   -3.34451600   -1.45700700
 H                 -0.90727000   -2.60251100   -1.02366500
 H                 -0.81366600   -1.31641800   -3.26503800
 H                  2.81047100   -4.70160200   -3.45355300
 H                  0.87120500   -2.94787400   -5.18066000
 H                  3.84984900   -2.15988400   -4.65012100
 H                 -0.08145100   -4.27198800   -2.60353600
 H                  2.31093500   -4.09119200   -0.59353400
 B                  1.35547300   -0.63277100   -2.03117300
 H                  1.15320500    0.41357400   -1.53862900
 B                  1.70252300   -0.91151600   -3.74776300
 H                  1.61262700   -0.02902100   -4.53445400
 C                  2.35298800   -1.67843800   -1.16093800
 N                  3.04380300   -1.37017200    0.01986200
 C                  2.58963500   -1.79690700    1.16754700
 C                  3.57149800   -1.92139800    2.30899000
 H                  4.31472600   -1.12269500    2.29728400
 H                  3.05648700   -1.94233100    3.26893200
 O                  1.40089300   -2.21858400    1.44835100
 Ir                -0.49000300   -2.14751600    0.62423500
 C                 -3.43916700    6.62705300   -1.13852100
 C                 -2.46631700    5.98026100   -1.86503700
 C                 -2.24958700    4.58399700   -1.71625200
 C                 -3.09169600    3.82972600   -0.83610000
 C                 -4.07585500    4.53399400   -0.08834800
 C                 -4.23767600    5.89491700   -0.22828800
 H                 -0.55679900    4.50525400   -3.07132600
 H                 -3.58697000    7.69666300   -1.24953100
 H                 -1.82792000    6.53345300   -2.54833600
 C                 -1.17779700    3.93602400   -2.38703600
 C                 -2.87437800    2.40954000   -0.67719000
 H                 -4.69224300    3.99010800    0.61713900
 H                 -4.98452600    6.41052400    0.36763900
 C                 -1.70228000    1.91140200   -1.22003600
 C                 -0.87927600    2.62739100   -2.11060700
 H                 -0.01868500    2.12868400   -2.53770700
 C                 -3.87717600    1.53580100   -0.00560900
 C                 -5.27318600    1.59764400   -0.39432700
 C                 -3.53690800    0.62147500    0.97978400
 C                 -5.74261800    2.39000600   -1.47885800
 C                 -6.24632700    0.82349400    0.31999800
 C                 -4.49353300   -0.14981800    1.67432500
 C                 -7.08342100    2.46697300   -1.78747100
 H                 -5.03448300    2.93741100   -2.08513000
 C                 -7.62034300    0.91665500   -0.02646000
 C                 -5.82171800   -0.03888400    1.36359700
 C                 -8.03956100    1.73482800   -1.04979000
 H                 -7.40442900    3.08799300   -2.61839600
 H                 -8.33694100    0.32631400    0.53808700
 H                 -6.56171600   -0.61837800    1.90774000
 H                 -9.09335300    1.80756100   -1.30000100
 O                 -2.22980500    0.47156600    1.43858400
 O                 -1.25985500    0.60137600   -0.92218700
 P                 -0.87571400    0.15471900    0.57976400
 C                 -1.54995300    2.78157300    3.04101400
 C                 -1.33894300    3.60507300    1.99037600
 C                 -0.17801100    3.64167600    1.10107200
 C                 -0.61471500    1.78493700    3.55369800
 C                  0.59675900    2.50891800    0.76446800
 C                  0.33338300    1.12508500    2.73946000
 H                 -2.43431000    2.95848000    3.64876100
 H                 -2.06658700    4.39456800    1.82353500
 N                  0.23687700    1.20218200    1.28683300
 C                  1.40050800    0.43587500    3.30734500
 H                  2.17886200    0.08651800    2.65364000
 C                 -0.55059000    1.55400700    4.94170400
 H                 -1.28937000    2.02597800    5.58338600
 C                  1.47915200    0.26853200    4.68843100
 H                  2.32201300   -0.26045200    5.12207200
 C                  0.47190800    0.79459400    5.50377300
 H                  0.50877700    0.65140000    6.57932000
 C                  1.74902000    2.62304100   -0.00845900
 H                  2.34386300    1.74426100   -0.20415200
 C                  2.13321900    3.86427200   -0.51211900
 H                  3.03618600    3.94328800   -1.10825200
 C                  0.21547200    4.87722000    0.55266400
 H                 -0.38605400    5.75571400    0.76678600
 C                  1.35525500    4.99181100   -0.23788600
 H                  1.64059700    5.96165800   -0.63396700
 H                  4.10569400   -2.86979300    2.17860600
 C                  0.03129800   -4.66296700    1.13196300
 H                  0.64785300   -4.81133800    0.25165900
 C                 -1.31991100   -4.68879900    0.94542400
 H                 -1.66848100   -4.81114000   -0.07424200
 C                  0.75661900   -4.73085100    2.45183600
 H                  0.83227100   -5.79071400    2.73261400
 H                  1.77720200   -4.38414700    2.29340200
 C                 -2.35735000   -4.81797200    2.03924900
 H                 -3.23305700   -5.30057000    1.60074700
 H                 -1.96240100   -5.49375600    2.80312200
 C                  0.12797100   -3.95098600    3.63967100
 H                 -0.61729500   -4.57879400    4.13548700
 H                  0.91833800   -3.77715800    4.37557000
 C                 -2.84433600   -3.49935600    2.69512900
 H                 -3.31785000   -3.74207700    3.65673400
 H                 -3.62337200   -3.07438800    2.06364200
 C                 -1.80597300   -2.43395800    2.93975900
 H                 -2.16811500   -1.41018600    2.93422300
 C                 -0.51448800   -2.61829600    3.32265300
 H                  0.07018900   -1.73142800    3.54231000
 H                 -4.15357600   -0.81274100    2.45818000
 S                 -3.22318900   -2.76932600   -0.91709400
 O                 -2.56517000   -1.95938200    0.25622700
 O                 -2.04365800   -3.13369000   -1.78793100
 O                 -4.04212500   -3.86691200   -0.40180600
 C                 -4.24074300   -1.66306000   -1.85528300
 C                 -5.62246500   -1.85517900   -1.83856400
 C                 -3.62445200   -0.70955900   -2.67049300
 C                 -6.40960600   -1.06662900   -2.67734700
 H                 -6.05865900   -2.61590400   -1.20203800
 C                 -4.42628900    0.06383000   -3.50286600
 H                 -2.54903300   -0.59599900   -2.66555200
 C                 -5.81278700   -0.11887700   -3.50977300
 H                 -7.48623000   -1.19490200   -2.68000200
 H                 -3.96795100    0.80653700   -4.14762600
 H                 -6.43188400    0.48731500   -4.16244500
 B                  3.02001100   -0.93512700   -2.57457000
 H                  3.89432300   -0.16771000   -2.40848400
 C                  3.32772300   -2.59344500   -2.26931600
 C                  4.71125300   -3.05900700   -1.78324400
 H                  4.87753400   -4.02463900   -2.27001300
 H                  4.63219500   -3.25583700   -0.71167100
 C                  5.88170800   -2.13508300   -2.03740500
 C                  6.43520300   -1.40236000   -0.98362800
 C                  6.45144900   -2.02260600   -3.31390400
 C                  7.52687700   -0.55902500   -1.19565400
 H                  6.01896500   -1.47896300    0.01434100
 C                  7.53519200   -1.17285100   -3.53233200
 H                  6.05267800   -2.60856700   -4.13638600
 C                  8.07506200   -0.43696300   -2.47307000
 H                  7.93313300   -0.00769900   -0.35388800
 H                  7.96678800   -1.09542200   -4.52582200
 H                  8.92737800    0.21472100   -2.64289800
 C                  5.07072700    4.12889200    1.25230200
 C                  5.59531100    2.99755900    0.62862300
 C                  6.52106300    3.08127800   -0.41486500
 C                  6.92639700    4.34424000   -0.84175400
 C                  6.41634500    5.49218700   -0.22550900
 C                  5.49346700    5.38602100    0.81704400
 H                  4.34204700    4.01653700    2.04678200
 H                  6.89678700    2.18113900   -0.88967600
 H                  7.64032700    4.43380500   -1.65444300
 H                  6.74075600    6.47247500   -0.56150400
 H                  5.09889700    6.27936700    1.29077000
 S                  5.05364400    1.39446600    1.17972400
 O                  4.44659500    0.86570400   -0.21285500
 H                  4.02227500   -0.05451700   -0.08213000
 O                  3.96640300    1.54898800    2.15592900
 O                  6.19043900    0.54495200    1.55409200
